# Supplementary material for: Delays in seeking healthcare and its determinants among malaria patients in Ethiopia: A systematic review and meta-analysis
Source: PLoS One. 2025 Apr 8;20(4):e0320149. doi: 10.1371/journal.pone.0320149 (PMC11977998; doi:10.1371/journal.pone.0320149)
Supplement: S3 File — (XLSX) [file pone.0320149.s003.xlsx]

## Sheet: Sheet1
Author	year of study	region	study design	cases	sample size	P	SeP	OR for age <15:>30	logOR age <15:>30	LCI age <15:>30	UCI age <15:>30	lnLCI CNS infection	lnUCI age <15:>30	Se age <15:>30	OR no death	log	LCI	UCI	ln LCI	ln UCI	Se no death	OR for farmer	logAOR farmer	LCI farmer	UCI farmer	ln LCI farmer	ln UCI farmer	Se farmer	OR age 29	log AOR age 29	LCI age 29	UCI age 29	ln LCIage 29	ln UCI age 29	Se age 29	OR self medication	log AOR self medication	LCIself medication	UCI self medication	lnLCIself medication	ln UCI self medication	Se self medication	OR previous malaria infection	log Or previous malaria infection	LCI previous malaria infection	UCI previous malaria infection	ln LCI previous malaria infection	lnUCI previous malaria infection	se previous malaria infection
Goshu and Tafasa	2022	Oromia	case control		322			2.36	0.858662	1.13	4.9	0.122218	1.58924	0.374239		#NUM!			#NUM!		#NUM!	2.01	0.698135	0.92	4.36	-0.0833816	1.47247	37.3405	1.04	0.0392207	0.64	1.67	-0.446287	0.512824	0.244671	2.32	0.841567	1.44	3.73	0.364643	1.31641	0.242797	1.75	0.559616	1.08	2.82	0.076961	1.03674	0.244841
Shiferaw, Geremew et al.	2016	south west	case control		354				#NUM!			#NUM!	#NUM!	#NUM!		#NUM!			#NUM!	#NUM!	#NUM!		#NUM!			#NUM!	#NUM!	#NUM!		#NUM!			#NUM!	#NUM!	#NUM!		#NUM!			#NUM!	#NUM!	#NUM!		#NUM!			#NUM!	#NUM!	#NUM!
Getahun, Deribe et al.	2010	Oromia	case control		310				#NUM!			#NUM!	#NUM!	#NUM!	3.53	1.2613	1.92	6.5	0.652325	1.8718	0.311091		#NUM!			#NUM!	#NUM!	#NUM!		#NUM!			#NUM!	#NUM!	#NUM!		#NUM!			#NUM!	#NUM!	#NUM!		#NUM!			#NUM!	#NUM!	#NUM!
Tiruneh, Gebrege et al.	2014	Amhara	case control		318				#NUM!			#NUM!	#NUM!	#NUM!		#NUM!			#NUM!	#NUM!	#NUM!		#NUM!			#NUM!	#NUM!	#NUM!		#NUM!			#NUM!	#NUM!	#NUM!		#NUM!			#NUM!	#NUM!	#NUM!	18	2.89037	9.4	34.6	2.24071	3.54385	0.332435
Shumerga, Hebo et al.	2017	Gambela	case control		306				#NUM!			#NUM!	#NUM!	#NUM!	2.63	0.966984	1.36	5.06	0.307485	1.62137	0.335174		#NUM!			#NUM!	#NUM!	#NUM!		#NUM!			#NUM!	#NUM!	#NUM!		#NUM!			#NUM!	#NUM!	#NUM!		#NUM!			#NUM!	#NUM!	#NUM!
Turuse, Gelaye et al.	2013	Central Et region	case control		302				#NUM!			#NUM!	#NUM!	#NUM!	4.21	1.43746	1.52	11.68	0.41871	2.45788	0.520196		#NUM!			#NUM!	#NUM!	#NUM!		#NUM!			#NUM!	#NUM!	#NUM!		#NUM!			#NUM!	#NUM!	#NUM!		#NUM!			#NUM!	#NUM!	#NUM!
Regassa, Taffere et al.	2017	Amhara	crossectional	241	394	0.611675	0.000602865		#NUM!			#NUM!	#NUM!	#NUM!	2.54	0.932164	1.27	5.07	0.239017	1.62334	0.353144		#NUM!			#NUM!	#NUM!	#NUM!		#NUM!			#NUM!	#NUM!	#NUM!		#NUM!			#NUM!	#NUM!	#NUM!		#NUM!			#NUM!	#NUM!	#NUM!
Tesfahunegn, Zenebe et al.	2019	Tigray	case control		322				#NUM!			#NUM!	#NUM!	#NUM!		#NUM!			#NUM!	#NUM!	#NUM!		#NUM!			#NUM!	#NUM!	#NUM!		#NUM!			#NUM!	#NUM!	#NUM!	0.47	-0.755023	0.21	1.03	-1.56065	0.0295588	0.405665		#NUM!			#NUM!	#NUM!	#NUM!
Workineh and Mekonnen	2017	Amhara	institution based crossectional	356	680	0.523529	0.000366833		#NUM!			#NUM!	#NUM!	#NUM!		#NUM!			#NUM!	#NUM!	#NUM!		#NUM!			#NUM!	#NUM!	#NUM!		#NUM!			#NUM!	#NUM!	#NUM!		#NUM!			#NUM!	#NUM!	#NUM!	6.4	1.8563	4.6	8.98	1.52606	2.195	0.170649
Alga, Wasihun et al.	2022	Amhara	case control		322			2.18	0.779325	0.98	4.48	-0.0202027	1.49962	0.387711		#NUM!		2.35	#NUM!	0.854415	#NUM!	1.97	0.678034	0.78	4.92	-0.248461	1.59331	44.2025	1.46	0.378436	0.9	2.35	-0.105361	0.854415	0.244841		#NUM!			#NUM!	#NUM!	#NUM!	0.41	-0.891598	0.24	0.69	-1.42712	-0.371064	0.269401
Dida, Darega et al.	2014	Oromia	institution based crossectional	260	297	0.875421	0.000367203		#NUM!			#NUM!	#NUM!	#NUM!		#NUM!			#NUM!	#NUM!	#NUM!		#NUM!			#NUM!	#NUM!	#NUM!		#NUM!			#NUM!	#NUM!	#NUM!		#NUM!			#NUM!	#NUM!	#NUM!		#NUM!			#NUM!	#NUM!	#NUM!
Mitiku and Assefa	2014	Benshangul Gumz	community based crossectional	302	491	0.615071	0.000482197
Deressa, Ali et al.	2003	Oromia	community based crossectional	481	705	0.68227	0.000307486
Deressa	2003	Oromia	community based crossectional	1155	1325	0.871698	8.44079e-05
Deressa, Chibsa et al.	2000	Oromia	institution based crossectional	355	392	0.905612	0.000218058
Birhanu, Abebe et al.	2014	Oromia	community based crossectional	99	116	0.853448	0.00107823
Belay, Gelana et al.	2018	Amhara	institution based crossectional	23	266	0.0864662	0.000296954
Dejazach, Alemu et al.	2020	Amhara	institution based crossectional	108	149	0.724832	0.00133859
[truncated: 176 more columns]
