# Supplementary material for: Delays in seeking healthcare and its determinants among malaria patients in Ethiopia: A systematic review and meta-analysis
Source: PLoS One. 2025 Apr 8;20(4):e0320149. doi: 10.1371/journal.pone.0320149 (PMC11977998; doi:10.1371/journal.pone.0320149)
Supplement: S4 File — (XLSX) [file pone.0320149.s004.xlsx]

## Sheet: Sheet1
Number	Author(s) and Year	Included/Excluded	Reason(s) for Exclusion	Data Extractor	Date of Extraction DDMMYY	Eligibility
1	Goshu and Tafasa, 2022	Included	NA	MT	2024-01-05	Confirmed
2	Shiferaw, Geremew et al., 2016	Included	NA	MT	2024-01-05	Confirmed
3	Getahun, Deribe et al., 2010	Included	NA	MT	2024-01-05	Confirmed
4	Tiruneh, Gebrege et al., 2014	Included	NA	MT	2024-01-05	Confirmed
5	Shumerga, Hebo et al., 2017	Included	NA	MT	2024-01-05	Confirmed
6	Turuse, Gelaye et al., 2013	Included	NA	MT	2024-01-05	Confirmed
7	Regassa, Taffere et al., 2017	Included	NA	MT	2024-01-05	Confirmed
8	Tesfahunegn, Zenebe et al., 2019	Included	NA	TK	2024-01-05	Confirmed
9	Workineh and Mekonnen, 2017	Included	NA	TK	2024-01-05	Confirmed
10	Alga, Wasihun et al., 2022	Included	NA	TK	2024-01-05	Confirmed
11	Dida, Darega et al., 2014	Included	NA	TK	2024-01-05	Confirmed
12	Mitiku and Assefa, 2014	Included	NA	TK	2024-01-05	Confirmed
13	Deressa, Ali et al., 2003	Included	NA	TK	2024-01-05	Confirmed
14	Deressa, 2003	Included	NA	TK	2024-01-05	Confirmed
15	Deressa, Chibsa et al., 2000	Included	NA	TK	2024-01-05	Confirmed
16	Birhanu, Abebe et al., 2014	Included	NA	TK	2024-01-05	Confirmed
17	Belay, Gelana et al., 2018	Included	NA	MT	2024-01-05	Confirmed
18	Dejazmach, Alemu et al., 2020	Included	NA	MT	2024-01-05	Confirmed
19	Alemayehu , Messele et al., 2023	Excluded	Title and abstract not met	MT	2024-10-05	Confirmed
20	Aleme, Fentahun et al, 2014	Excluded	Not met outcome of interest	MT	2024-10-05	Confirmed
21	Alemu, Fuehrer, et al., 2011	Excluded	Not met outcome of interest	MT	2024-10-05	Confirmed
22	Alene, Bennett et al., 1996	Excluded	Title and abstract not met	MT	2024-10-05	Confirmed
23	Argaw, Woldegiorgis et al., 2019	Excluded	Title and abstract not met	MT	2024-10-05	Confirmed
24	Ashton, Kefyalewet al., 2010	Excluded	Not met outcome of interest	MT	2024-10-05	Confirmed
25	Assefa, Mohammed et al., 2020	Excluded	Full article not access	MT	2024-10-05	Confirmed
26	Assefa, Eshetu et al., 2022	Excluded	Not met outcome of interest	MT	2024-10-05	Confirmed
27	Auburn, Getachew et al., 2019	Excluded	Title and abstract not met	MT	2024-10-05	Confirmed
28	Ayalew, 2017	Excluded	Review article	MT	2024-10-05	Confirmed
29	Aychiluhm, Gelaye et al., 2020	Excluded	Not met outcome of interest	MT	2024-10-05	Confirmed
30	Baume, Reithinger et al., 2009	Excluded	Title and abstract not met	MT	2024-10-05	Confirmed
31	Belachew, Wolde, et al., 2022	Excluded	Title and abstract not met	MT	2024-10-05	Confirmed
32	Berhanu, Abera, et al. 2023	Excluded	Full article not access	MT	2024-10-05	Confirmed
33	Berkessa, Oljira et al. 2019	Excluded	Title and abstract not met	MT	2024-10-05	Confirmed
34	Beyene, Yalew et al. 2021	Excluded	Not met outcome of interest	MT	2024-10-05	Confirmed
35	Biadglegne, Belyhun et al. 2021	Excluded	Full article not access	MT	2024-10-05	Confirmed
36	Cuadros, Pérez-Tanoira et al. 2021	Excluded	Not met outcome of interest	MT	2024-10-05	Confirmed
37	Daka, Woldeyes et al. 2023	Excluded	Title and abstract not met	MT	2024-10-05	Confirmed
38	Degefa 2001	Excluded	Title and abstract not met	MT	2024-10-05	Confirmed
39	Demissew, Hawaria. 2020	Excluded	Title and abstract not met	MT	2024-10-05	Confirmed
40	Demissie, Kebede et al. 2009	Excluded	Title and abstract not met	MT	2024-10-05	Confirmed
41	Deressa, Yihdegoet al., 2014	Excluded	Not met outcome of interest	MT	2024-10-05	Confirmed
42	Deribew, Birhanu et al., 2012	Excluded	Not met outcome of interest	MT	2024-10-05	Confirmed
43	Deribew, Tekeste 2013	Excluded	Title and abstract not met	MT	2024-10-05	Confirmed
44	Hailu, Berha et al. 2022	Excluded	Not met outcome of interest	MT	2024-10-05	Confirmed
45	Desalegn, Wegayehuet al., 2018	Excluded	Full article not access	MT	2024-10-05	Confirmed
46	Dube, Tadesse et al., 2011	Excluded	Title and abstract not met	MT	2024-10-05	Confirmed
47	Dugassa, Murphy, 2021	Excluded	Not met outcome of interest	MT	2024-10-05	Confirmed
48	Eba, Habtewold, 2021	Excluded	Not met outcome of interest	MT	2024-10-05	Confirmed
49	Elchalal, Hagay ET AL. 1993	Excluded	Case report	MT	2024-10-05	Confirmed
50	Engeda, Aldersey et al. 2022	Excluded	Title and abstract not met	MT	2024-10-05	Confirmed
51	Esayas, Assefa et al. 2023	Excluded	Not met outcome of interest	MT	2024-10-05	Confirmed
52	Feleke, Gidey et al. 2022	Excluded	Title and abstract not met	MT	2024-10-05	Confirmed
53	Gebresilassie, Mariam et al. 2011	Excluded	Title and abstract not met	MT	2024-10-05	Confirmed
54	Gedefaw, Worku, 2023	Excluded	Case report	MT	2024-10-05	Confirmed
55	Tamir, & Demsiss, 2017	Excluded	Full article not access	MT	2024-10-05	Confirmed
56	Getachew, Balkew et al., 2020	Excluded	Title and abstract not met	MT	2024-10-05	Confirmed
57	Getachew, Thriemer, 2015	Excluded	Title and abstract not met	MT	2024-10-05	Confirmed
58	Getaneh, Yimer et al 2021	Excluded	Title and abstract not met	MT	2024-03-06	Confirmed
59	Getnet, Fola et al 2015	Excluded	Title and abstract not met	MT	2024-03-06	Confirmed
60	Gobbi, Buonfrate et al 2016	Excluded	Not met outcome of interest	MT	2024-03-06	Confirmed
61	Gobena, Berhane et al 2012	Excluded	Title and abstract not met	MT	2024-03-06	Confirmed
62	Gontie, Wolde et al 2020	Excluded	Not met outcome of interest	MT	2024-03-06	Confirmed
63	Graves, Ngondi et al 2011	Excluded	Not met outcome of interest	MT	2024-03-06	Confirmed
64	Gubae, Mohammed et al., 2023	Excluded	Not met outcome of interest	MT	2024-03-06	Confirmed
65	Ades, Higgins et al 2005	Excluded	Title and abstract not met	MT	2024-03-06	Confirmed
66	Admass, Endalew et al 2020	Excluded	Title and abstract not met	MT	2024-03-06	Confirmed
67	Hailemeskel, Kassa et al., 2013	Excluded	Not met outcome of interest	MT	2024-03-06	Confirmed
68	Hailemeskel, Menberu et al 2019	Excluded	Title and abstract not met	MT	2024-03-06	Confirmed
69	Haileselassie, Zemene et al 2021	Excluded	Title and abstract not met	MT	2024-03-06	Confirmed
70	Hailu, Lindtjørn et al., 2016	Excluded	Not met outcome of interest	MT	2024-03-06	Confirmed
71	Hailu, Shiferaw et al 2017	Excluded	Full article not access	MT	2024-03-06	Confirmed
72	Hassen, Alemayehu et al 2022	Excluded	Title and abstract not met	MT	2024-03-06	Confirmed
73	Heuchert, Abduselam et al. 2015	Excluded	Not met outcome of interest	MT	2024-03-06	Confirmed
74	Jima, D.Tesfaye et al., 2005	Excluded	Not met outcome of interest	MT	2024-03-06	Confirmed
75	Karunamoorthi, K.Mulelam et al., 2009	Excluded	Title and abstract not met	MT	2024-03-06	Confirmed
76	Kassa, D. Petros et al., 2009	Excluded	Title and abstract not met	MT	2024-03-06	Confirmed
77	Kassa, M. Sileshi et al. 2005	Excluded	Title and abstract not met	MT	2024-03-06	Confirmed
78	Bayileyegn, Merga et al 2022	Excluded	Title and abstract not met	MT	2024-03-06	Confirmed
79	Kebede, F.Taffa et al. 1999	Excluded	Title and abstract not met	MT	2024-03-06	Confirmed
80	Ketema, T. Bacha et al 2015	Excluded	Title and abstract not met	MT	2024-03-06	Confirmed
81	Ketema, Bacha et al 2021	Excluded	Review article	MT	2024-05-06	Confirmed
82	Kibret, S.Ryder et al. 2019	Excluded	Title and abstract not met	MT	2024-05-06	Confirmed
83	Legesse, Y. Tegegn et al. 2007	Excluded	Full article not access	MT	2024-05-06	Confirmed
84	Limenih, A. Gelaye et al. 2021	Excluded	Title and abstract not met	MT	2024-05-06	Confirmed
85	Loha, Lunde et al. 2012	Excluded	Title and abstract not met	MT	2024-05-06	Confirmed
86	Mare, A. K. Mohammed et al 2023	Excluded	Title and abstract not met	TK	2024-05-06	Confirmed
87	Massebo, F. Balkew et al., 2013	Excluded	Title and abstract not met	TK	2024-05-06	Confirmed
88	Mavrogordato, A. Lever, A. M. 2012	Excluded	Title and abstract not met	TK	2024-05-06	Confirmed
89	Mekonnen, Aseffa et al., 2014	Excluded	Not met outcome of interest	TK	2024-05-06	Confirmed
90	Mekuria, Y. Petrarca et al. 1982	Excluded	Not met outcome of interest	TK	2024-05-06	Confirmed
91	Mengistu, Diro 2006	Excluded	Not met outcome of interest	TK	2024-05-06	Confirmed
92	Mohammed, Hassen et al. 2019	Excluded	Title and abstract not met	TK	2024-05-06	Confirmed
93	Mulugeta, Assefa et al. 2022	Excluded	Not met outcome of interest	TK	2024-05-06	Confirmed
94	Najjemba, Kiapi et al. 2014	Excluded	Full article not access	TK	2024-05-06	Confirmed
95	Negash, K. Haileselassie et al. 2012	Excluded	Not met outcome of interest	TK	2024-05-06	Confirmed
96	Newman, Hailemariam et al. 2003	Excluded	Title and abstract not met	TK	2024-05-06	Confirmed
97	Nigussie, G. Wale, M. 2022	Excluded	Title and abstract not met	TK	2024-05-06	Confirmed
98	Nissen, A. Cook et al., 2017	Excluded	Title and abstract not met	TK	2024-05-06	Confirmed
99	Ouedraogo, M. Kurji et al. 2019	Excluded	Not met outcome of interest	TK	2024-05-06	Confirmed
100	Samake, Yared et al. 2023	Excluded	Title and abstract not met	TK	2024-05-06	Confirmed
101	Ayalneh, Wondmieneh et al 2022	Excluded	Not met outcome of interest	TK	2024-05-06	Confirmed
102	kebede and Habte et al., 2021	Excluded	Title and abstract not met	TK	2024-05-06	Confirmed
103	Schunk, M.Kumma et al 2006	Excluded	Not met outcome of interest	TK	2024-05-06	Confirmed
104	Schwartz and Sidi, 1998	Excluded	Full article not access	TK	2024-05-06	Confirmed
105	Scott, Yeshiwondim et al 2016	Excluded	Not met outcome of interest	TK	2024-05-06	Confirmed
106	Sema, M. Alemu et al., 2015	Excluded	Not met outcome of interest	TK	2024-05-06	Confirmed
107	Seyoum, A. Balcha, et al. 2002	Excluded	Not met outcome of interest	TK	2024-06-06	Confirmed
108	Sharew, B. Legesse et al., 2009	Excluded	Not met outcome of interest	TK	2024-06-06	Confirmed
109	Shumbej, T. Jemal, 2019	Excluded	Not met outcome of interest	TK	2024-06-06	Confirmed
110	Sleshi, M. Animut et al. 2012	Excluded	Title and abstract not met	TK	2024-06-06	Confirmed
111	StrykerJ. J. and Bomblies 2012	Excluded	Not met outcome of interest	TK	2024-06-06	Confirmed
112	Tadele, G. Jaiteh et al, 2022	Excluded	Full article not access	TK	2024-06-06	Confirmed
113	Tadesse, E. M. Baruda et al., 2023	Excluded	Not met outcome of interest	TK	2024-06-06	Confirmed
114	Tamiru, Boulanger, et al., 2015	Excluded	Case report	TK	2024-06-06	Confirmed
115	Taye, A. Hadisl et al. 2006	Excluded	Title and abstract not met	TK	2024-06-06	Confirmed
116	Teferi, M. Desta et al. 2019	Excluded	Title and abstract not met	TK	2024-06-06	Confirmed
117	Kibret, Haregeweyn et al., 2022	Excluded	Title and abstract not met	TK	2024-06-06	Confirmed
118	Tegegne, Ejigu et al., 2020	Excluded	Not met outcome of interest	TK	2024-06-06	Confirmed
119	Tekeste, Workineh et al 2013	Excluded	Title and abstract not met	TK	2024-06-06	Confirmed
120	Teklehaimanot, Lipsitch et al. 2004	Excluded	Not met outcome of interest	TK	2024-06-06	Confirmed
121	Tesso, Z. G. Gossaye et al. 2023	Excluded	Case report	TK	2024-06-06	Confirmed
122	Tilahun, A. Yimer et al. 2020	Excluded	Not met outcome of interest	TK	2024-06-06	Confirmed
123	Gebeyehu and Mekonnen , 2021	Excluded	Not met outcome of interest	TK	2024-06-06	Confirmed
124	Tsegaye, A. Demissew et al 2023	Excluded	Title and abstract not met	TK	2024-06-06	Confirmed
125	Wale, M. and Mindaye, A., 2020	Excluded	Not met outcome of interest	TK	2024-06-06	Confirmed
126	Wezam, A., 1993	Excluded	Full article not access	TK	2024-06-06	Confirmed
127	Workineh, B. Mekonnen et al., 2019	Excluded	Title and abstract not met	TK	2024-06-06	Confirmed
128	Woyessa, A. Deressae et al., 2012	Excluded	Title and abstract not met	TK	2024-06-06	Confirmed
129	Yewhalaw, D. Wassie et al. 2011	Excluded	Title and abstract not met	TK	2024-06-06	Confirmed
130	Abate, Bouyssou et al., 2022	Excluded	Title and abstract not met	TK	2024-06-06	Confirmed
131	Abeku, van Oortmarssen et al., 2003	Excluded	Title and abstract not met	TK	2024-06-06	Confirmed
132	Abreha, Alemayehu et al., 2014	Excluded	Title and abstract not met	TK	2024-06-06	Confirmed
133	Abtew, Negatou, 2022	Excluded	Not met outcome of interest	TK	2024-06-06	Confirmed
134	Yitayal, Nigusie et al., 2020	Excluded	Not met outcome of interest	TK	2024-06-06	Confirmed
135	Adebo, S. M. Eckerle et al. 2015	Excluded	Full article not access	TK	2024-06-06	Confirmed
136	Agegnehu, Shimeka et al. 2018	Excluded	Not met outcome of interest	TK	2024-10-06	Confirmed
137	Alelign, A. Tekeste et al. 2018	Excluded	Not met outcome of interest	TK	2024-10-06	Confirmed
138	Alemayehu, G. Melaku et al 2015	Excluded	Not met outcome of interest	TK	2024-10-06	Confirmed
139	Alemu, Fuehrer et al., 2013	Excluded	Title and abstract not met	TK	2024-10-06	Confirmed
140	Alemu, Muluye et al, 2012	Excluded	Not met outcome of interest	TK	2024-10-06	Confirmed
141	Amare, A. Eshetu et al 2022	Excluded	Not met outcome of interest	TK	2024-10-06	Confirmed
142	Anberber, S. Tessema, T et al., 2003	Excluded	Not met outcome of interest	TK	2024-10-06	Confirmed
143	Argaw, Mavundla et al 2019	Excluded	Full article not access	TK	2024-10-06	Confirmed
144	Asale, A. Kussa et al 2019	Excluded	Full article not access	TK	2024-10-06	Confirmed
145	Aschale, Y. Getachew et al. 2023	Excluded	Review article	TK	2024-10-06	Confirmed
146	Kefyalew, Sisay et al 2018	Excluded	Title and abstract not met	TK	2024-10-06	Confirmed
147	Asmare, G., 2022	Excluded	Full article not access	TK	2024-10-06	Confirmed
148	Asmerom, H. Yalewet al., 2020	Excluded	Not met outcome of interest	TK	2024-10-06	Confirmed
149	Assemie, A.,2022	Excluded	Title and abstract not met	TK	2024-10-06	Confirmed
150	Ayalew, Mamo et al., 2016	Excluded	Not met outcome of interest	TK	2024-10-06	Confirmed
151	Ayele, D. G. Zewotir et al 2013	Excluded	Not met outcome of interest	TK	2024-10-06	Confirmed
152	Bekele, D. Belyhune et al., 2012	Excluded	Not met outcome of interest	TK	2024-10-06	Confirmed
153	Beyene, H. B. Beyene, M. B. et al., 2016	Excluded	Not met outcome of interest	TK	2024-10-06	Confirmed
154	Beyene, H. B. Tadesse, M. et al, 2017	Excluded	Not met outcome of interest	TK	2024-10-06	Confirmed
155	Bogale, Kassa et al., 2015	Excluded	Not met outcome of interest	TK	2024-10-06	Confirmed
156	Bouma, M. J. Siraj, A. S, etal., 2016	Excluded	Not met outcome of interest	TK	2024-10-06	Confirmed
157	Challi, S. Miecha, H., et al., 2020	Excluded	Title and abstract not met	TK	2024-10-06	Confirmed
158	Chung, B., 2016	Excluded	Not met outcome of interest	TK	2024-10-06	Confirmed
159	Dabaro, D. Birhanu, Z. etal., 2020	Excluded	Not met outcome of interest	TK	2024-10-06	Confirmed
160	Degarege, A. Legesse et al., 2012	Excluded	Not met outcome of interest	TK	2024-10-06	Confirmed
161	Derbie, A. and Alemu, M., 2017	Excluded	Not met outcome of interest	TK	2024-10-06	Confirmed
162	Endeshaw, T. Graves, P. M. et al., 2010	Excluded	Not met outcome of interest	TK	2024-11-06	Confirmed
163	Feleke, D. G. Adamu, A. et al. 2020	Excluded	Full article not access	TK	2024-11-06	Confirmed
164	Feleke, S. M. Reichert, E. N et al., 2021	Excluded	Not met outcome of interest	TK	2024-11-06	Confirmed
165	Fettene, Balkew et al 2009	Excluded	Title and abstract not met	TK	2024-11-06	Confirmed
166	File and Chala, 2021	Excluded	Title and abstract not met	TK	2024-11-06	Confirmed
167	File, Dinka et al., 2019	Excluded	Not met outcome of interest	TK	2024-11-06	Confirmed
168	Gebretsadik, D. Feleke et al., 2018	Excluded	Title and abstract not met	TK	2024-11-06	Confirmed
169	Getachew, Tafess et al. 2013	Excluded	Not met outcome of interest	TK	2024-11-06	Confirmed
170	Ghebreyesus, Alemayehu et al. 1996	Excluded	Not met outcome of interest	TK	2024-11-06	Confirmed
171	Ghebreyesus, T. A. Witten, K. H. et al., 2000	Excluded	Not met outcome of interest	TK	2024-11-06	Confirmed
172	Gish, O., 1992	Excluded	Not met outcome of interest	TK	2024-11-06	Confirmed
173	Golassa and White, 2017	Excluded	Not met outcome of interest	TK	2024-11-06	Confirmed
174	Guthmann, Bonnetet al., 2007	Excluded	Title and abstract not met	TK	2024-11-06	Confirmed
175	Habtewold, Prior et al., 2004	Excluded	Title and abstract not met	TK	2024-11-06	Confirmed
176	Hailegiorgis, Girma et al, 2010	Excluded	Title and abstract not met	TK	2024-11-06	Confirmed
177	Hailemeskel, Tebeje et al., 2021	Excluded	Title and abstract not met	TK	2024-11-06	Confirmed
178	Haileselassie, Ejigu et al., 2023	Excluded	Title and abstract not met	TK	2024-11-06	Confirmed
179	Hamlet, Dengela et al., 2022	Excluded	Not met outcome of interest	TK	2024-11-06	Confirmed
180	Hamusse, Balcha et al, 2012	Excluded	Not met outcome of interest	TK	2024-11-06	Confirmed
181	Hawaria, Kibret,et al., 2023	Excluded	Case report	TK	2024-11-06	Confirmed
182	Hiruy, Irish et al., 2018	Excluded	Not met outcome of interest	TK	2024-11-06	Confirmed
183	Holzschuh, Ewnetu et al , 2023	Excluded	Not met outcome of interest	TK	2024-11-06	Confirmed
184	Ibrahim, Beyene et al, 2023	Excluded	Full article not access	TK	2024-11-06	Confirmed
185	Jaleta, Hill et al, 2013	Excluded	Title and abstract not met	TK	2024-12-06	Confirmed
186	Jiang, Lee et al, 2021	Excluded	Not met outcome of interest	TK	2024-12-06	Confirmed
187	Kaliyaperumal and Yesuf, 2009	Excluded	Title and abstract not met	TK	2024-12-06	Confirmed
188	Kebede, Alemayehu et al, 2021	Excluded	Title and abstract not met	TK	2024-12-06	Confirmed
189	Lautze, McCartnes et al, 2007	Excluded	Title and abstract not met	TK	2024-12-06	Confirmed
190	Lelisa, Hailemeskel et al, 2023	Excluded	Not met outcome of interest	TK	2024-12-06	Confirmed
191	Lemma, Alemu et al, 2019	Excluded	Not met outcome of interest	TK	2024-12-06	Confirmed
192	Massebo, Balkew, et al. 2015	Excluded	Not met outcome of interest	TK	2024-12-06	Confirmed
193	Minwuyelet, Abiye et al, 2023	Excluded	Title and abstract not met	TK	2024-12-06	Confirmed
194	Molla, Dugassai et al, 2023	Excluded	Not met outcome of interest	TK	2024-12-06	Confirmed
195	Moltot, Bekele, et al., 2014	Excluded	Not met outcome of interest	TK	2024-12-06	Confirmed
196	Morankar, Tegene et al., 2011	Excluded	Not met outcome of interest	TK	2024-12-06	Confirmed
197	Nega, Abera et al., 2021	Excluded	Not met outcome of interest	TK	2024-12-06	Confirmed
198	Nekorchuk, Gebrehiwot et al, 2021	Excluded	Not met outcome of interest	TK	2024-12-06	Confirmed
199	Nigussie, Legesse et al., 2008	Excluded	Full article not access	TK	2024-12-06	Confirmed
200	Olkeba, Goethals et al, 2021	Excluded	Not met outcome of interest	TK	2024-12-06	Confirmed
201	Peterson, Borrell et al., 2009	Excluded	Not met outcome of interest	TK	2024-12-06	Confirmed
202	Setegn, Amare et al, 2023	Excluded	Review article	TK	2024-12-06	Confirmed
203	Golassa, Erko et al, 2015	Excluded	Not met outcome of interest	TK	2024-12-06	Confirmed		\
204	Gonzalez-Olvera, Yared et al. 2023	Excluded	Title and abstract not met	TK	2024-12-06	Confirmed
205	Gurmu, A. E, Kisi, T., 2018	Excluded	Title and abstract not met	TK	14/6/2024	Confirmed
206	Hambisa, Debela, T. et al., 2018	Excluded	Title and abstract not met	TK	14/6/2024	Confirmed
207	Karunamoorthi, K. and Bekele, M.., 2009	Excluded	Title and abstract not met	TK	14/6/2024	Confirmed
208	Krafsur, E. S. and Armstrong, J. C.., 1982	Excluded	Title and abstract not met	TK	14/6/2024	Confirmed
209	Lemma, Byass et al., 2010	Excluded	Title and abstract not met	TK	14/6/2024	Confirmed
210	Lo, E. Hemming-Schroeder et al., 2017	Excluded	Not met outcome of interest	TK	14/6/2024	Confirmed
211	Manuel Ramos, Reyes et al, 2005	Excluded	Not met outcome of interest	TK	14/6/2024	Confirmed
212	Mash, Aschenaki et al, 2003	Excluded	Title and abstract not met	TK	14/6/2024	Confirmed
213	Mathews and Armstrong,1981	Excluded	Not met outcome of interest	TK	14/6/2024	Confirmed
214	Merga, Degefa et al, 2023	Excluded	Not met outcome of interest	TK	14/6/2024	Confirmed
215	Mulu, Kassu et al, 2014	Excluded	Not met outcome of interest	TK	14/6/2024	Confirmed
216	Reda, Messele et al, 2022	Excluded	Not met outcome of interest	TK	14/6/2024	Confirmed
217	Seboxa, T. and Snow, R. W.l., 1997	Excluded	Not met outcome of interest	TK	14/6/2024	Confirmed
218	Solomon, Kahase et al., 2020	Excluded	Not met outcome of interest	TK	14/6/2024	Confirmed
219	Solomon, Lohaet al., 2018	Excluded	Title and abstract not met	TK	14/6/2024	Confirmed
220	Tadesse, Eniyew et al, 2014	Excluded	Title and abstract not met	TK	14/6/2024	Confirmed
221	Tajebe, Magoma, 2014	Excluded	Not met outcome of interest	TK	14/6/2024	Confirmed
222	Teklehaimanot, A., 1986	Excluded	Title and abstract not met	TK	14/6/2024	Confirmed
223	Girmay, Woyessa et al., 2020	Excluded	Case report	TK	14/6/2024	Confirmed
224	Tilaye and Deressa, 2007	Excluded	Not met outcome of interest	TK	14/6/2024	Confirmed
225	Tsegaye, Ayele et al, 2021	Excluded	Not met outcome of interest	TK	14/6/2024	Confirmed
226	Tuasha, Hailemeskel et al, 2019	Excluded	Not met outcome of interest	TK	14/6/2024	Confirmed
227	Wogi, Teno et al. 2014	Excluded	Not met outcome of interest	MT	14/6/2024	Confirmed
228	Wolde, Pickering et al., 1994	Excluded	Full article not access	MT	14/6/2024	Confirmed
229	Woldeyohanins, Kasahun et al., 2021	Excluded	Title and abstract not met	MT	15/6/2024	Confirmed
230	Mekie, Belachew et al., 2023	Excluded	Review article	MT	15/6/2024	Confirmed
231	Wubishet, Berhe, et al., 2021	Excluded	Not met outcome of interest	MT	15/6/2024	Confirmed
232	Yalew, Pal et al., 2017	Excluded	Title and abstract not met	MT	15/6/2024	Confirmed
233	Yeneneh, Gyorkos et al., 1993	Excluded	Title and abstract not met	MT	15/6/2024	Confirmed
234	Yewhalaw, Getachew et al, 2013	Excluded	Study population too specific	MT	15/6/2024	Confirmed
235	Yimer, Hailut, 2017	Excluded	Not met outcome of interest	MT	15/6/2024	Confirmed
236	Yohannes, Haile et al., 2005	Excluded	Title and abstract not met	MT	15/6/2024	Confirmed
237	Zerdo, Bastiaens et al, 2020	Excluded	Not met outcome of interest	MT	15/6/2024	Confirmed
238	Zeru, Shibru et al, 2020	Excluded	Not met outcome of interest	MT	15/6/2024	Confirmed
239	Abebe, Dieng et al, 2023	Excluded	Not met outcome of interest	MT	15/6/2024	Confirmed
240	Abeku, de Vlas, et al., 2002	Excluded	Not met outcome of interest	MT	15/6/2024	Confirmed
241	Abossie, Demissew et al., 2022	Excluded	Title and abstract not met	MT	15/6/2024	Confirmed
242	Mamo, Esen et al, 2013	Excluded	Not met outcome of interest	MT	15/6/2024	Confirmed
